# Supplementary material for: Screening of Entomopathogenic Fungal Culture Extracts with Honeybee Nosemosis Inhibitory Activity
Source: Insects. 2023 Jun 9;14(6):538. doi: 10.3390/insects14060538 (PMC10298890; doi:10.3390/insects14060538)
Supplement: Supplementary file 1 [file insects-14-00538-s001.zip]

Archive with 1 entries (1 files):
- insects-2389506-supplementary.pdf
